# Supplementary material for: Chicken manure application alters microbial community structure and the distribution of antibiotic-resistance genes in rhizosphere soil of Cinnamomum camphora forests
Source: FEMS Microbiol Ecol. 2023 Nov 24;99(12):fiad155. doi: 10.1093/femsec/fiad155 (PMC10710299; doi:10.1093/femsec/fiad155)
Supplement: fiad155_Supplemental_Files [file fiad155_supplemental_files.zip]

Archive with 10 entries (10 files):
- Supplementary_data Fig S2.png
- Supplementary_data Fig S3.png
- Supplementary_data Fig S4.png
- Supplementary_data Table_S1.xlsx
- Supplementary_data Table_S2.xlsx
- Supplementary_data Table_S3.xlsx
- Supplementary_data Table_S4.xlsx
- Supplementary_data Table_S5.xlsx
- Supplementary_data Table_S6.xlsx
- Supplementary_data Fig S1.png
