# Supplementary material for: Chicken manure application alters microbial community structure and the distribution of antibiotic-resistance genes in rhizosphere soil of Cinnamomum camphora forests
Source: FEMS Microbiol Ecol. 2023 Nov 24;99(12):fiad155. doi: 10.1093/femsec/fiad155 (PMC10710299; doi:10.1093/femsec/fiad155)
Supplement: fiad155_Supplemental_Files [file fiad155_supplemental_files.zip › Supplementary_data Table_S1.xlsx]

## Sheet: Mean&SD
Table S1. Growth index table of Cinnamomum camphora in different plots
	Fertilized sample plot	Unfertilized sample plot
tree height（cm）	363.97 ± 31.32 a	293.17 ± 23.62 b
ground diameter（mm）	5.50 ± 1.17 a	4.46 ± 0.95 b
crown width（cm）	173.20 ± 8.38 a	160.42 ± 19.31 b
total biomass（kg/acre）	4073.60 ± 214.02 a	3064.07 ± 430.43 b
Each value represents the average ± standard error (n = 4), the different lowercase letters indicate statistically significant differences at P < 0.01 (Significant difference tests were carried out using ANOVA and subsequent post-hoc LSD tests).
