# Supplementary material for: Chicken manure application alters microbial community structure and the distribution of antibiotic-resistance genes in rhizosphere soil of Cinnamomum camphora forests
Source: FEMS Microbiol Ecol. 2023 Nov 24;99(12):fiad155. doi: 10.1093/femsec/fiad155 (PMC10710299; doi:10.1093/femsec/fiad155)
Supplement: fiad155_Supplemental_Files [file fiad155_supplemental_files.zip › Supplementary_data Table_S2.xlsx]

## Sheet: Mean&SD
Table S2. soil physicochemical properties, tetracycline, and oxytetracycline of different plots
	Fertilized sample plot	Unfertilized sample plot
pH	4.91 ± 0.45	4.68 ± 0.04
EC	6.08 ± 0.60	5.57 ± 0.78
SOM	55.17 ± 13.86a	33.63 ± 3.57b
SON	67.94 ± 6.31 a	39.23 ± 2.19 b
AP	26.98 ± 6.66 a	11.04 ± 0.32 b
TC	31.05 ± 8.70	18.75 ± 6.19
TN	2.03 ± 0.36	1.43 ± 0.50
SMC	47.14 ± 12.15	39.65 ± 1.03
OTC	8.34 ± 2.15 a	4.48 ± 0.28 b
Tet	9.22 ± 1.11 a	3.06 ± 0.03 b
Each value represents the average ± standard error (n = 10), the different lowercase letters indicate statistically significant differences at P < 0.01 (Significant difference tests were carried out using ANOVA and subsequent post-hoc LSD tests).
