# Supplementary material for: Chicken manure application alters microbial community structure and the distribution of antibiotic-resistance genes in rhizosphere soil of Cinnamomum camphora forests
Source: FEMS Microbiol Ecol. 2023 Nov 24;99(12):fiad155. doi: 10.1093/femsec/fiad155 (PMC10710299; doi:10.1093/femsec/fiad155)
Supplement: fiad155_Supplemental_Files [file fiad155_supplemental_files.zip › Supplementary_data Table_S3.xlsx]

## Sheet: Mean&SD
Table S3. Soil enzyme activity in different plots
	Fertilized sample plot	Unfertilized sample plot
S-NiR	23.59 ± 3.08	17.14 ± 4.82
S-NR	6.60 ± 0.57 a	5.13 ± 0.30 b
S-HR	139.49 ± 15.06 a	73.21 ± 6.90 b
S-UE	527.74 ± 92.07 a	263.01 ± 28.62 b
S-ACP	63.81 ± 3.25	59.54 ± 1.68
S-POD	11.58 ± 2.38	9.03 ± 2.45
S-ACPT	0.08 ± 0.03a	0.03 ± 0.02b
S-DHA	133.81 ± 53.87	62.62 ± 38.94
S-α-GC	20.69 ± 0.98	16.54 ± 7.64
S-β-GC	13.50 ± 1.15 a	8.34 ± 0.92 b
Each value represents the average ± standard error (n = 10), the different lowercase letters indicate statistically significant differences at P < 0.01 (Significant difference tests were carried out using ANOVA and subsequent post-hoc LSD tests).
