# Supplementary material for: Chicken manure application alters microbial community structure and the distribution of antibiotic-resistance genes in rhizosphere soil of Cinnamomum camphora forests
Source: FEMS Microbiol Ecol. 2023 Nov 24;99(12):fiad155. doi: 10.1093/femsec/fiad155 (PMC10710299; doi:10.1093/femsec/fiad155)
Supplement: fiad155_Supplemental_Files [file fiad155_supplemental_files.zip › Supplementary_data Table_S4.xlsx]

## Sheet: Sheet1
Table S4. The relative abundance (%) of the top 10 differential bacterial phyla in different plots
	Fertilized sample plot	Unfertilized sample plot
Proteobacteria	0.5365	0.4905
Actinobacteriota	0.1906	0.2335
Acidobacteriota	0.1423	0.1687
Chloroflexi	0.0522	0.0353
Firmicutes	0.0162	0.018
unclassified	0.0164	0.0148
Verrucomicrobiota	0.0095	0.013
Myxococcota	0.0111	0.0079
Bdellovibrionota	0.0042	0.0051
Bacteroidota	0.0068	0.0021
others	0.0143	0.0111
