# Supplementary material for: Chicken manure application alters microbial community structure and the distribution of antibiotic-resistance genes in rhizosphere soil of Cinnamomum camphora forests
Source: FEMS Microbiol Ecol. 2023 Nov 24;99(12):fiad155. doi: 10.1093/femsec/fiad155 (PMC10710299; doi:10.1093/femsec/fiad155)
Supplement: fiad155_Supplemental_Files [file fiad155_supplemental_files.zip › Supplementary_data Table_S5.xlsx]

## Sheet: Sheet1
Table S5. The relative abundance (%) of the top 10 differential bacterial class in different plots
	Fertilized sample plot	Unfertilized sample plot
Alphaproteobacteria	0.3468	0.3711
Acidobacteriae	0.1399	0.1663
Gammaproteobacteria	0.1878	0.118
Actinobacteria	0.126	0.1721
Thermoleophilia	0.0472	0.0468
Ktedonobacteria	0.0201	0.022
AD3	0.0257	0.0108
unclassified	0.0164	0.0148
Bacilli	0.0144	0.0161
Acidimicrobiia	0.0162	0.0134
others	0.0597	0.0486
