# Supplementary material for: Chicken manure application alters microbial community structure and the distribution of antibiotic-resistance genes in rhizosphere soil of Cinnamomum camphora forests
Source: FEMS Microbiol Ecol. 2023 Nov 24;99(12):fiad155. doi: 10.1093/femsec/fiad155 (PMC10710299; doi:10.1093/femsec/fiad155)
Supplement: fiad155_Supplemental_Files [file fiad155_supplemental_files.zip › Supplementary_data Table_S6.xlsx]

## Sheet: Mean&SD
Table S6. The relative abundance (%) of the top 10 ARGs at the antibiotic class level in different plots
	Fertilized sample plot	Unfertilized sample plot
Multidrug	0.4521	0.456
MLS	0.1454	0.1345
Tetracycline	0.0998	0.1034
Glycopeptide	0.0698	0.0678
Peptide	0.0476	0.0485
Aminocoumarin	0.0423	0.0425
Fluoroquinolone	0.035	0.0377
Beta-lactam	0.0202	0.0198
Mupirocin	0.0141	0.0134
Aminoglycoside	0.0123	0.0129
others	0.0614	0.0634
